# Supplementary material for: Epigenetic Activation of TUSC3 Sensitizes Glioblastoma to Temozolomide Independent of MGMT Promoter Methylation Status
Source: Int J Mol Sci. 2023 Oct 14;24(20):15179. doi: 10.3390/ijms242015179 (PMC10606804; doi:10.3390/ijms242015179)
Supplement: Supplementary file 1 [file ijms-24-15179-s001.zip]

Archive with 1 entries (1 files):
- Supplemental Figures_Revision_Final.pdf
